# Supplementary material for: Properties and Hydrolysis Behavior of Celluloses of Different Origin
Source: Polymers (Basel). 2022 Sep 18;14(18):3899. doi: 10.3390/polym14183899 (PMC9502071; doi:10.3390/polym14183899)
Supplement: Supplementary file 1 [file polymers-14-03899-s001.zip]

Archive with 1 entries (1 files):
- polymers-1861039-supplementary.pdf
